# Supplementary material for: Development and validation of a combined hypoxia and ferroptosis prognostic signature for breast cancer
Source: Front Oncol. 2023 Mar 14;13:1077342. doi: 10.3389/fonc.2023.1077342 (PMC10043308; doi:10.3389/fonc.2023.1077342)
Supplement: Supplementary file 8 [file Table_2.xlsx]

## Sheet: Sheet1
Supplementary table 2 Hazard ratios of prognostic HRGs and FRGs
Genes	p.value	HR	Low 95%CI	High 95%CI
BHLHE41	0.0074265	0.645829	0.468922	0.889478
BNIP3	0.00404646	1.60851	1.16326	2.22419
BPI	0.00608898	0.639255	0.464322	0.880093
BTG1	0.00220412	0.607499	0.441531	0.835854
CCT6A	0.00301297	1.63168	1.18071	2.25489
KRT14	0.00265017	0.611745	0.444012	0.842843
NOS2	0.00687743	1.56279	1.13054	2.16029
P4HA2	0.00216709	1.65218	1.19861	2.27739
PGAM1	0.00739775	1.5502	1.12478	2.13654
PGK1	0.000120669	1.88592	1.3648	2.60602
SLC16A2	6.07094e-05	1.95624	1.40924	2.71557
STC2	0.00219734	0.603253	0.436522	0.833666
TF	0.00156725	0.596653	0.433211	0.821757
TPD52	0.00413067	1.60274	1.16108	2.21241
CISD1	0.000314117	1.83844	1.32011	2.5603
