# Supplementary material for: Development and validation of a combined hypoxia and ferroptosis prognostic signature for breast cancer
Source: Front Oncol. 2023 Mar 14;13:1077342. doi: 10.3389/fonc.2023.1077342 (PMC10043308; doi:10.3389/fonc.2023.1077342)
Supplement: Supplementary file 9 [file Table_3.xlsx]

## Sheet: pathologist1
	SLC16A2						BTG1
	Normal			Tumor			Normal			Tumor
Sample_ID	Intensity	No.of positive cells	total score	Intensity	No.of positive cells	total score	Intensity	No.of positive cells	total score	Intensity	No.of positive cells	total score
1	3	2	5	3	4	6	2	3	5	1	1	2
2	2	1	3	3	4	7	2	1	3	2	2	4
3	3	1	4	3	4	7	3	2	5	2	2	4
4	3	2	5	3	4	7	3	2	5	1	2	3
5	2	3	5	3	4	7	3	4	7	2	1	3
6	3	3	6	3	4	7	3	2	5	2	3	5
7	3	3	6	3	4	7	3	1	4	1	2	3
8	3	4	7	2	1	3	3	3	4	2	2	4
9	3	2	5	3	1	4	3	3	6	2	2	4
10	3	3	6	3	4	7	2	4	6	2	3	5
11	3	0	3	3	4	7	3	4	7	2	4	6
12	3	3	6	3	3	6	3	4	7	2	3	5
13	3	4	7	2	4	6	3	4	7	0	0	0
14	3	2	5	2	3	5	2	2	4	1	0	1
15	3	2	5	3	2	5	3	2	5	3	4	7
16	2	1	3	2	3	5	3	4	7	3	4	7
17	1	2	3	3	4	7	3	3	6	3	4	7
18	3	1	4	2	4	6	3	3	6	3	4	7
19	0	0	0	3	4	7	2	1	3	3	4	7
20	3	0	3	3	4	7	3	3	6	1	3	4

## Sheet: pathologist2
	SLC16A2						BTG1
	Normal			Tumor			Normal			Tumor
Sample_ID	Intensity	No.of positive cells	total score	Intensity	No.of positive cells	total score	Intensity	No.of positive cells	total score	Intensity	No.of positive cells	total score
1	3	2	5	3	4	7	2	3	5	1	1	2
2	2	3	5	2	3	5	2	1	3	2	2	4
3	3	1	4	3	4	7	3	1	4	1	1	2
4	3	2	5	3	3	6	3	2	5	1	2	3
5	2	3	5	3	4	7	3	4	7	2	2	4
6	3	3	6	3	3	6	3	2	5	2	3	5
7	3	3	6	3	4	7	3	1	4	1	2	3
8	3	4	7	2	1	3	3	1	4	2	1	3
9	3	2	5	3	1	4	2	3	5	2	2	4
10	3	3	6	3	4	7	2	4	6	2	3	5
11	3	1	4	3	4	7	3	4	7	2	4	6
12	3	3	6	3	3	6	3	4	7	2	3	5
13	3	4	7	2	4	6	3	4	7	1	0	1
14	3	2	5	3	2	5	2	2	4	2	1	3
15	3	2	5	3	2	5	3	2	5	3	4	7
16	2	2	4	2	2	4	3	3	6	3	4	7
17	1	1	2	3	3	6	3	2	5	3	4	7
18	3	1	4	2	4	6	3	2	5	3	4	7
19	0	0	0	3	4	7	2	2	4	3	4	7
20	3	1	4	3	4	7	3	2	5	2	3	5
